# Supplementary material for: Comparative Genomics and Phylogenetics of Chloroplasts Reveal Lower Rates of Genetic Variation in Mango (Mangifera)
Source: Ecol Evol. 2025 Aug 8;15(8):e71957. doi: 10.1002/ece3.71957 (PMC12332423; doi:10.1002/ece3.71957)
Supplement: Supplementary file 4 — Table S1: Chloroplast genome length, GC content, and gene number of 23 mango germplasms. [file ECE3-15-e71957-s006.xls]

## Sheet: Sheet1
Table S1. Chloroplast genome length, GC content and gene number of 23 mango germplasms.
Latin name	cpDNA								Gene number
	Whole sequence		LSC		IR		SSC		gene	CDS	tRNA	rRNA
	Length(bp)	GC(%)	Length(bp)	GC(%)	Length(bp)	GC(%)	Length(bp)	GC(%)
M. indica 'Nam Dok Mai'	157780	37.9	86673	36	26379	43	18349	32.4	129	84	37	8
M. indica 'Xiamao'	157781	37.9	86673	36	26379	43	18350	32.4	129	84	37	8
M. indica 'Kensington'	157780	37.9	86673	36	26379	43	18349	32.4	129	84	37	8
M. indica 'Guifei'	157780	37.9	86673	36	26379	43	18349	32.4	129	84	37	8
M. indica 'Tainong 1'	157780	37.9	86673	36	26379	43	18349	32.4	129	84	37	8
M. siamensis	157734	37.9	86668	36	26360	43	18346	32.4	129	84	37	8
M. indica 'Siji'	157780	37.9	86673	36	26379	43	18349	32.4	129	84	37	8
M. indica 'ANO'	157604	37.9	86507	36	26389	43	18319	32.4	129	84	37	8
M. odorata	158889	37.8	87708	35.8	26377	43	18427	32.3	129	84	37	8
M. indica 'Guire 82'	157780	37.9	86673	36	26379	43	18349	32.4	129	84	37	8
M. indica 'Keitt'	157780	37.9	86673	36	26379	43	18349	32.4	129	84	37	8
M. indica 'Dongpo'	157779	37.9	86672	36	26379	43	18349	32.4	129	84	37	8
M. indica 'Guangxitu'	157779	37.9	86671	36	26379	43	18350	32.4	129	84	37	8
M. indica 'Ernian'	157780	37.9	86673	36	26379	43	18349	32.4	129	84	37	8
M. hiemalis	158838	37.8	87566	35.9	26368	43	18536	32.3	129	84	37	8
M. indica 'Baihua'	157779	37.9	86672	36	26379	43	18349	32.4	129	84	37	8
M. laurina	158949	37.8	87735	35.8	26389	43	18436	32.3	129	84	37	8
M. indica 'Yuanjiang 002'	157780	37.9	86673	36	26379	43	18349	32.4	129	84	37	8
M. sylvatica	157738	37.9	86669	35.9	26361	43	18347	32.4	129	84	37	8
M. indica 'Xiaoji'	157734	37.9	86668	35.9	26360	43	18346	32.4	129	84	37	8
M. indica 'Putao'	157761	37.9	86650	36	26378	43	18355	32.4	129	84	37	8
M. indica 'Longjing'	157780	37.9	86673	36	26379	43	18349	32.4	129	84	37	8
M. indica '13-1'	157781	37.9	86674	36	26379	43	18349	32.4	129	84	37	8
