# Supplementary material for: Comparative Genomics and Phylogenetics of Chloroplasts Reveal Lower Rates of Genetic Variation in Mango (Mangifera)
Source: Ecol Evol. 2025 Aug 8;15(8):e71957. doi: 10.1002/ece3.71957 (PMC12332423; doi:10.1002/ece3.71957)
Supplement: Supplementary file 5 — Table S2: Classification of mango chloroplast genome annotation genes. [file ECE3-15-e71957-s005.xls]

## Sheet: Sheet1
Table S2. Classification of mango chloroplast genome annotation genes
Category	Gene group	Gene name
Photosynthesis	Subunits of photosystem I	psaA, psaB, psaC, psaI, psaJ
genes	Subunits of photosystem II	psbA, psbB, psbC, psbD, psbE, psbF, psbH, psbI, psbJ, psbK, psbL, psbM, psbN, psbT, psbZ
	Subunits of NADH dehydrogenase	ndhA*, ndhB*(x2), ndhC, ndhD, ndhE, ndhF, ndhG, ndhH, ndhI, ndhJ, ndhK
	Subunits of cytochrome b/f complex	petA, petB*, petD*, petG, petL, petN
	Subunits of ATP synthase	atpA, atpB, atpE, atpF*, atpH, atpI
	Large subunit of rubisco	rbcL
Self-replication	Proteins of large ribosomal subunit	rpl14, rpl16*, rpl2*(x2), rpl20, rpl22, rpl23(x2), rpl32, rpl33, rpl36
genes	Proteins of small ribosomal subunit	rps11, rps12**(x2), rps14, rps15, rps16*, rps18, rps19, rps2, rps3, rps4, rps7(x2), rps8
	Subunits of RNA polymerase	rpoA, rpoB, rpoC1*, rpoC2
	Ribosomal RNAs	rrn16(x2), rrn23(x2), rrn4.5(x2), rrn5(x2)
	Transfer RNAs	trnA-UGC*(x2), trnC-GCA, trnD-GUC, trnE-UUC, trnF-GAA, trnG-GCC, trnG-UCC*, trnH-GUG, trnI-CAU(x2), trnI-GAU*(x2), trnK-UUU*, trnL-CAA(x2), trnL-UAA*, trnL-UAG, trnM-CAU, trnN-GUU(x2), trnP-UGG, trnQ-UUG, trnR-ACG(x2), trnR-UCU, trnS-GCU, trnS-GGA, trnS-UGA, trnT-GGU, trnT-UGU, trnV-GAC(x2), trnV-UAC*, trnW-CCA, trnY-GUA, trnfM-CAU
Other genes	Maturase	matK
	Protease	clpP**
	Envelope membrane protein	cemA
	Acetyl-CoA carboxylase	accD
	c-type cytochrome synthesis gene	ccsA
Genes of unknown function	Conserved hypothetical chloroplast ORF	ycf1, ycf2(x2), ycf3**, ycf4
The first and second columns are the functional classification of genes, and the third column includes all the genes, *: genes with one intron; **: genes with two introns; (x2): number of copies of multicopy genes.
