# Supplementary material for: Comparative Genomics and Phylogenetics of Chloroplasts Reveal Lower Rates of Genetic Variation in Mango (Mangifera)
Source: Ecol Evol. 2025 Aug 8;15(8):e71957. doi: 10.1002/ece3.71957 (PMC12332423; doi:10.1002/ece3.71957)
Supplement: Supplementary file 6 — Table S3: Effective number of codons (ENCs) in 23 mango germplasms. [file ECE3-15-e71957-s001.xls]

## Sheet: Sheet1
Supplementary Table S3. Effective number of codons (ENCs) in 23 mango germplasms.
Species	ENCs
M. indica 'Nam Dok Mai'	50.04
M. indica 'Xiamao'	50.04
M. indica 'Kensington'	50.04
M. indica 'Guifei'	50.04
M. indica 'Tainong 1'	50.04
M. siamensis	50.03
M. indica 'Siji'	50.04
M. indica 'ANO'	50.02
M. odorata	50.07
M. indica 'Guire 82'	50.04
M. indica 'Keitt'	50.04
M. indica 'Dongpo'	50.04
M. indica 'Guangxitu'	50.04
M. indica 'Ernian'	50.04
M. hiemalis	50.07
M. indica 'Baihua'	50.04
M. laurina	50.06
M. indica 'Yuanjiang 002'	50.04
M. sylvatica	50.06
M. indica 'Xiaoji'	50.03
M. indica 'Putao'	50.04
M. indica 'Longjing'	50.04
M. indica '13-1'	50.04
